# Supplementary material for: Anti-Inflammatory Therapy for Temporomandibular Joint Osteoarthritis Using mRNA Medicine Encoding Interleukin-1 Receptor Antagonist
Source: Pharmaceutics. 2022 Aug 26;14(9):1785. doi: 10.3390/pharmaceutics14091785 (PMC9505648; doi:10.3390/pharmaceutics14091785)
Supplement: Supplementary file 1 [file pharmaceutics-14-01785-s001.zip]

Archive with 1 entries (1 files):
- pharmaceutics-1844241-supplementary.pdf
